# Supplementary material for: 4EBP1-mediated SLC7A11 protein synthesis restrains ferroptosis triggered by MEK inhibitors in advanced ovarian cancer
Source: JCI Insight. 2024 Jun 6;9(14):e177857. doi: 10.1172/jci.insight.177857 (PMC11383183; doi:10.1172/jci.insight.177857)
Supplement: Supplemental table 1 [file jciinsight-9-177857-s049.xlsx]

## Sheet: Sheet1
Supplementary Table 1: Kinase Inhibitor Drug screen in A2780
	Drug X	Cell Viability of Drug X	Cell Viability of Drug X+Fer-1	Score of Drug X+Fer/Drug X	Target
1	Erastin	0.24186	0.74812	3.09326	SLC7A11
2	NSC 319726	0.00055	0.02884	52.3243	p53
3	Flavopiridol	0.00161	0.00694	4.30886	CDK1、CDK2、CDK4 and CDK6
4	YM155	0.00036	0.00134	3.67712	Survivin
5	Dinaciclib	0.00294	0.00757	2.57412	CDK
6	Omipalisib	0.07859	0.20147	2.56344	mTOR, PI3K
7	Cabozantinib	0.20749	0.52184	2.515	TAM Receptor, c-Kit, c-Met, FLT3, Tie-2, VEGFR
8	Refametinib	0.18235	0.45215	2.4796	MEK
9	Ulixertinib	0.19034	0.4696	2.46716	ERK
10	Binimetinib	0.21653	0.51635	2.3847	MEK
11	Selumetinib	0.30194	0.70011	2.3187	MEK
12	abemaciclib	0.27376	0.62475	2.28213	CDK
13	PD0325901	0.16561	0.35962	2.17143	MEK
14	Uprosertib	0.28969	0.60996	2.1056	AKT
15	Torin 2	0.35365	0.71687	2.02706	mTOR
16	Trametinib	0.11299	0.22874	2.02442	MEK
17	Triciribine	0.45561	0.91575	2.00995	AKT
18	Ridaforolimus	0.29515	0.54574	1.84902	mTOR
19	Voxtalisib	0.47225	0.85804	1.81692	mTOR, PI3K
20	Everolimus	0.39717	0.71852	1.8091	mTOR
21	Rapamycin	0.31412	0.54995	1.75075	mTOR
22	Ribociclib	0.57146	0.94486	1.65342	CDK
23	Danusertib	0.21627	0.29566	1.36712	Aurora Kinase, Bcr-Abl, c-RET, FGFR
24	KX2-391	0.21163	0.28832	1.36241	Src
25	MLN8054	0.30602	0.40875	1.33569	Aurora Kinase
26	Alisertib	0.28241	0.35278	1.24915	Aurora Kinase
27	Tozasertib	0.29452	0.35471	1.20435	Aurora Kinase
