# Supplementary material for: 4EBP1-mediated SLC7A11 protein synthesis restrains ferroptosis triggered by MEK inhibitors in advanced ovarian cancer
Source: JCI Insight. 2024 Jun 6;9(14):e177857. doi: 10.1172/jci.insight.177857 (PMC11383183; doi:10.1172/jci.insight.177857)
Supplement: Supporting data values [file jciinsight-9-177857-s050.xlsx]

## Sheet: Fig 1C
Rucurrent time (month)	GPX4 LOW(n=17)	GPX4 HIGH (n=27)	(1: recurrent ; 0: survival)				survial time(month)	GPX4 LOW(n=17)	GPX4 HIGH (n=27)	(1: death ; 0: survival)
44	0						44	0
46	0						46	0
50	0						50	0
89	0						89	0
44	1						122	0
46	0						46	0
91	0						92	0
102	0						103	0
83	0						84	0
35	1						67	1
19	1						36	1
17	1						26	1
51	1						58	1
8	1						61	0
29	1						53	0
61	0						61	0
51	1						52	0
9		1					16		1
3		1					16		1
27		1					118		0
96		0					96		0
26		1					44		1
8		1					20		1
61		0					62		0
35		0					35		0
12		1					36		1
5		1					32		1
52		1					102		0
14		1					43		1
8		1					12		1
13		1					43		0
71		1					96		0
42		1					47		1
31		1					35		1
10		1					20		0
3		1					5		1
51		0					51		0
11		1					18		1
16		1					42		1
53		0					53		0
7		0					7		0
22		1					52		0
27		1					28		1
12		1					33		1

## Sheet: Fig 1D
Rucurrent time (month)	Low SLC7A11(n=20)	High SLC7A11(n=24)			survial time (month)	Low SLC7A11(n=20)	High SLC7A11(n=24)
27.2	1				118.418	0
45.5	0				45.6181	0
91.4333	0				91.6444	0
51.118	0				51.2972	0
52.8333	0				52.9556	0
43.6333	0				43.8181	0
61.3667	0				61.7125	0
4.5	1				32.4819	1
45.7903	0				46.0112	0
49.5	0				49.6194	0
60.7	0				60.8458	0
43.9	1				121.612	0
95.8	0				95.8792	0
2.6	1				4.98889	1
16.6667	1				26.0778	1
26.6333	1				28.2097	1
35.2	1				66.6222	1
102.433	0				102.647	0
34.5333	0				34.6222	0
29.1	1				53.2362	0
7.5		1			20.3556		1
14.0333		1			42.5528		1
70.5333		1			95.7889		0
89.0667		0			89.1667		0
2.96667		1			16.1208		1
10.0333		1			19.5833		0
51.7		1			101.643		0
18.9333		1			35.7556		1
8.36667		1			11.8792		1
16.1333		1			42.2111		1
83.2333		0			83.5222		0
51.2667		1			58.05		1
7.9		1			60.9833		0
13.4		1			42.6792		0
22.4667		1			52.3697		0
30.8333		1			34.5		1
26.2333		1			43.9444		1
7.05571		0			7.30293		0
11.8333		1			35.6875		1
42.3		1			46.9792		1
9.03333		1			16.4528		1
11.4667		1			18.4778		1
11.7		1			33.4847		1
50.5		1			52.1542		0

## Sheet: Fig 1E
Drug X	Score of Drug X+Fer/Drug X
Erastin	3.09327
NSC 319726	52.3243
Alvocidib	4.30886
YM155	3.67712
Dinaciclib	2.57412
Omipalisib	2.56344
Cabozantinib	2.515
Refametinib	2.4796
Ulixertinib	2.46716
Binimetinib	2.3847
Selumetinib	2.31869
abemaciclib	2.28213
PD0325901	2.17143
Uprosertib	2.1056
Torin 2	2.02706
Trametinib	2.02442
Triciribine	2.00995
Ridaforolimus	1.84902
Voxtalisib	1.81692
Everolimus	1.8091
Rapamycin	1.75075
Ribociclib	1.65342
Danusertib	1.36712
KX2-391	1.36241
MLN8054	1.33569
Alisertib	1.24916
Tozasertib	1.20435

## Sheet: Fig 1F
cell line:A2780	Control	Trametinib	Fer1	Lipro-1	Z-VAD-FMK	Necro-1	Tram+Fer-1	Tram+Lipro-1	Tram+Z-VAD	Tram+Necro-1
Cell viability (% of control)	103	29	138	189	99	100	55	55	31	40
	93	27	141	182	103	104	49	53	37	42
	104	28	133	175	100	101	54	59	36	40
cell line:OVCAR5	Control	Trametinib	Fer1	Lipro-1	Z-VAD-FMK	Necro-1	Tram+Fer-1	Tram+Lipro-1	Tram+Z-VAD	Tram+Necro-1
Cell viability (% of control)	97	71	132	137	92	112	102	109	96	96
	101	59	115	136	89	114	102	113	98	102
	101	70	113	137	87	117	102	110	93	94

## Sheet: Fig 1H
cell line:A2780	Ctrl	Fer1	Lipro-1	Trametinib	Tram+Fer-1	Tram+Lipro-1
Lipid ROS(%)	0.56	3.81	0.65	70.8	31	22.1
	1.03	2.5	0.95	50.4	23	15
	0.87	2.8	1.11	59	25	20.3
cell line:OVCAR5	Ctrl	Fer1	Lipro-1	Trametinib	Tram+Fer-1	Tram+Lipro-1
Lipid ROS(%)	0.256	0.46	1.08	20.5	7.19	9.19
	1.08	0.52	1.06	21.7	7.55	6.77
	1.13	0.11	1	28.6	5.96	6.47

## Sheet: Fig 1I
cell line:A2780	Ctrl	Trametinib	Tram+Fer-1	Tram+Lipro-1
Relative GSH level	0.963498	0.359965	0.509116	0.551306
	1.11844	0.377843	0.511689	0.54781
	0.918065	0.369578	0.522385	0.500012
cell line:OVCAR5	Ctrl	Trametinib	Tram+Fer-1	Tram+Lipro-1
Relative GSH level	1.05792	0.677657	1.00248	0.955611
	1.0603	0.675023	1.18737	1.40754
	0.881786	0.623282	1.04469	0.99436

## Sheet: Fig 2A
group	OV90	OV90-Tram	OV90-T+Lipro-1	A2780	A2780-Tram	A2780-T+Lipro-1	OVCAR5	OVCAR5-Tram	OVCAR5-T+Lipro-1	TOV112D	TOV112D-Tram	TOV112D-T+Lipro-1	OVCAR3	OVCAR3-Tram	OVCAR3-T+Lipro-1	OVCAR4	OVCAR4-Tram	OVCAR4-T+Lipro-1	SKOV3	SKOV3-Tram	SKOV3-T+Lipro-1
Lipid ROS(%)	2.38	14.6	7.3	1.21	33.1	4.94	1.78	38.1	1.4	1.28	1.03	1.76	1.34	2.01	1.68	1.84	2.13	0.83	1.19	3.52	2.66
	3.05	11.8	7.35	1.24	27	5.94	2.13	40.9	1.32	1.63	1.65	1.84	1.21	1.96	1.7	2.33	2.49	1.06	1.7	4.2	3.84
	2.35	11.9	8.45	1.51	29	6.99	2.12	41.5	1.54	1.83	2.03	2.11	1.17	1.94	1.42	2.43	2.23	0.96	1.71	3.91	3.56

## Sheet: Fig 2B
	Relative GSH level
	Ctrl			Tram
OV90	1.15899	0.928155	0.912858	0.247112	0.274573	0.363889
A2780	1.04914	1.00732	0.94354	0.443027	0.419173	0.209787
OVCAR5	1.00342	0.926977	1.0696	0.556614	0.647536	0.685891
TOV112D	1.0228	0.924933	1.05227	1.04264	1.00983	1.03469
OVCAR3	0.949675	0.976386	1.07394	0.944205	0.893081	0.953292
OVCAR4	0.781106	1.01991	1.19899	1.24764	1.26345	1.56837
SKOV3	1.00968	0.999031	0.991294	0.981983	0.957342	0.95382

## Sheet: Fig 2C
group	POVC1	POVC1-tram	POVC1-tram+lipro	POVC3	group	POVC3-Tram	POVC3-T+Lipro-1	POVC4	POVC4-Tram	POVC4-T+Lipro-1	POVC18	POVC18-Tram	POVC18-T+Lipro-1	POVC19	POVC19-Tram	POVC19-T+Lipro-1	POVC20	POVC20-Tram	POVC20-T+Lipro-1
Lipid ROS(%)	1	4.87	0.18	1.81	Lipid ROS(%)	5.8	0.1	1.27	7.04	3.05	1.01	1.6	0.84	0.54	1.32	0.15	0.6	1.98	0.1
	0.66	4.28	0.12	2.11		6.3	0.28	1.46	7.57	3.45	0.92	1.29	0.6	0.17	1.02	0.17	0.8	1.82	0.1
	0.81	3.55	0.14	1.47		5.39	0.1	1.4	6.83	4.06	0.77	1.31	0.62	0.6	1.24	0.15	0.43	1.17	0.1

## Sheet: Fig 2D
	Relative GSH level
	Ctrl			Tram
POVC1	0.984979	1.00049	1.01453	0.484108	0.514738	0.501088
POVC3	0.977193	0.979907	1.0429	0.749655	0.664434	0.734521
POVC4	0.961969	1.00078	1.03725	0.554535	0.549057	0.533584
POVC18	0.990702	0.988631	1.02067	0.933534	0.986873	0.934402
POVC19	1.06139	0.961864	0.976744	0.847008	0.871003	0.892315
POVC20	1.02699	0.958947	1.01406	0.758402	0.807633	0.811962

[truncated: 41 more sheets: Fig 2E, Fig 3B, Fig 3E, Fig 3F, Fig 3H, Fig 3J, Fig 3L, Fig 3N, Fig 4C, Fig 4E, Fig 4G, Fig 4H, Fig 4J, Fig 4K, Fig 5A, Fig 5C, Fig 5D, Fig 5F, Fig 5G, Fig 5H …]
